# Supplementary material for: Preparation of Chitosan-Composite-Film-Supported Copper Nanoparticles and Their Application in 1,6-Hydroboration Reactions of p-Quinone Methides
Source: Molecules. 2022 Nov 17;27(22):7962. doi: 10.3390/molecules27227962 (PMC9695593; doi:10.3390/molecules27227962)
Supplement: Supplementary file 1 [file molecules-27-07962-s001.zip]

Archive with 1 entries (1 files):
- molecules-1985314-supplementary.pdf
